# Supplementary material for: Transcriptome profiles and chromatin states in mouse androgenetic haploid embryonic stem cells
Source: Cell Prolif. 2023 Mar 1;56(9):e13436. doi: 10.1111/cpr.13436 (PMC10472531; doi:10.1111/cpr.13436)
Supplement: Supplementary file 2 — Table S1: [file CPR-56-e13436-s002.xlsx]

## Sheet: paternal DNA me-imprinted genes
Asb4
Zcchc13
Ano1
Slc22a18
Pon2
Atp10a
Th
Kcnq1
Slc22a3
Zim1
Zim2
Mir134
Calcr
Tnfrsf26
KIf14
Zim3
Slc22a2
Mir337
Wt1
Htr2a
Tfpi2
Tsix
Tnfrsf23
Gatm
Pon3
Dcn
AscI2
Tnfrsf22
H13
Cdkn1c
Tgfb1
Mlrg
Phlda2
Ppp1r9a
Ampd3
Cd81
AF357359
H19
Rian
Nap114
Commd1
Tssc4
Copg2
Ube3a
Gnai3
Dhcr7
Igf2r

## Sheet: maternal DNA me-imprinted genes
Magi2
Rasgrf1
Peg13
NespaS
Mkrn3
Ftx
Mir296
Nap1l5
Kcnq10t1
Magel2
Rtl1
Usp29
Ins2
Snrpn
Hymai
Jpx
Dlk1
Xist
Dio3
Nnat
Sgce
Mcts2
Gab1
Impact
Peg10
Slc38a4
Peg12
Ddc
Ndn
Plagl1
Peg3
Igf2
Zdbf2
Zrsr1
sfmbt2
Snx14
